# Supplementary material for: Role of Pre-Farrow Natural Planned Exposure of Gilts in Shaping the Passive Antibody Response to Rotavirus A in Piglets
Source: Vaccines (Basel). 2023 Dec 18;11(12):1866. doi: 10.3390/vaccines11121866 (PMC10748143; doi:10.3390/vaccines11121866)
Supplement: Supplementary file 1 [file vaccines-11-01866-s001.zip]

Archive with 1 entries (1 files):
- vaccines-2672226-supplementary.pdf
